# Supplementary material for: Molecular and pharmacological modulators of the tumor immune contexture revealed by deconvolution of RNA-seq data
Source: Genome Med. 2019 May 24;11:34. doi: 10.1186/s13073-019-0638-6 (PMC6534875; doi:10.1186/s13073-019-0638-6)
Supplement: Supplementary file 3 — Clinical and image data from the melanoma, lung cancer, and colorectal cancer cohorts. Clinical data: tumor identifier, immunotherapy, immune response (PD: Progressive Disease, MR: Marginal Response, SD: Stable Disease, CR: Complete Response, PR: Partial Response), sample type, and cancer type. Image analysis results obtained with IHCount: cancer type, tumor identifier, marker gene, number of positively-stained cells, number of nuclei, tissue area in mm2, positive-cell densities (cells/mm2), total cell densities (cells/mm2), and positive cell fraction (positive/total). (XLSX 27 kb) [file 13073_2019_638_MOESM3_ESM.xlsx]

## Sheet: Clinical data
Tumor ID	Immunotherapy	Response	Sample type	Cancer type
JMB-1	anti-PD1	CR	pre-treatment	Melanoma
JMB-15	anti-PD1	PR	pre-treatment	Melanoma
JMB-16	anti-PD1	RELAPSE	progression	Melanoma
JMB-17	anti-PD1	RELAPSE	progression	Melanoma
JMB-18	anti-PD1	RELAPSE	progression	Melanoma
JMB-19	anti-PD1	MR	pre-treatment	Melanoma
JMB-2	anti-PD1	PD	pre-treatment	Melanoma
JMB-20	anti-PD1	RELAPSE	progression	Melanoma
JMB-21	anti-PD1	PR	pre-treatment	Melanoma
JMB-22	anti-PD1	PD	pre-treatment	Melanoma
JMB-23	anti-PD1	PR	pre-treatment	Melanoma
JMB-27	anti-PD1	PR	pre-treatment	Melanoma
JMB-28	anti-PD1	RELAPSE	progression	Melanoma
JMB-3	anti-PD1	CR	pre-treatment	Melanoma
JMB-4	anti-PD1	PD	pre-treatment	Melanoma
JMB-41	anti-PD1	CR	pre-treatment	Melanoma
JMB-44	anti-PD1	PR	pre-treatment	Melanoma
JMB-46	anti-PD1	MR	pre-treatment	Melanoma
JMB-47	anti-PD1	PD	pre-treatment	Melanoma
JMB-48	anti-PD1	PD	pre-treatment	Melanoma
JMB-49	anti-PD1	MR	pre-treatment	Melanoma
JMB-5	anti-PD1	CR	pre-treatment	Melanoma
JMB-50	anti-PD1	CR	pre-treatment	Melanoma
JMB-51	anti-PD1	PD	pre-treatment	Melanoma
JMB-52	anti-CTLA4	PD	pre-treatment	Melanoma
JMB-53	anti-PD1	CR	pre-treatment	Melanoma
JMB-54	anti-CTLA4	PR	pre-treatment	Melanoma
JMB-55	anti-PD1	PR	pre-treatment	Melanoma
JMB-56	anti-CTLA4	PD	pre-treatment	Melanoma
JMB-57	anti-CTLA4	PD	pre-treatment	Melanoma
JMB-58	anti-PD1	PD	pre-treatment	Melanoma
JMB-59	anti-PD1	MR	pre-treatment	Melanoma
JMB-6	anti-PD1	PR	pre-treatment	Melanoma
JMB-60	anti-PD1	PR	pre-treatment	Melanoma
JMB-61	anti-CTLA4	PD	pre-treatment	Melanoma
JMB-62	anti-CTLA4	PD	pre-treatment	Melanoma
JMB-63	anti-CTLA4	PR	pre-treatment	Melanoma
JMB-64	anti-CTLA4	PD	pre-treatment	Melanoma
JMB-66	anti-CTLA4	RELAPSE	progression	Melanoma
JMB-67	anti-PD1	RELAPSE	progression	Melanoma
JMB-68	anti-CTLA4	PD	pre-treatment	Melanoma
JMB-69	anti-PD1	PD	pre-treatment	Melanoma
JMB-7	anti-PD1	PR	pre-treatment	Melanoma
JMB-70	anti-PD1	MR	pre-treatment	Melanoma
JMB-71	anti-PD1	MR	pre-treatment	Melanoma
JMB-72	anti-PD1	PR	pre-treatment	Melanoma
JMB-73	anti-PD1	CR	pre-treatment	Melanoma
JMB-74	anti-PD1	RELAPSE	progression	Melanoma
JMB-75	anti-PD1	PD	pre-treatment	Melanoma
JMB-76	anti-CTLA4	CR	pre-treatment	Melanoma
JMB-77	anti-PD1	CR	pre-treatment	Melanoma
JMB-78	anti-PD1	CR	pre-treatment	Melanoma
JMB-79	anti-PD1	PR	pre-treatment	Melanoma
JMB-80	anti-CTLA4	PD	pre-treatment	Melanoma
JMB-81	anti-CTLA4	PD	pre-treatment	Melanoma
JMB-82	anti-CTLA4	CR	pre-treatment	Melanoma
JMB-84	anti-PD1	PD	pre-treatment	Melanoma
JMB-85	anti-PD1	PD	pre-treatment	Melanoma
JMB-86	anti-CTLA4	PD	pre-treatment	Melanoma
JMB-87	anti-CTLA4/anti-PD1	PR	pre-treatment	Melanoma
JMB-88	anti-PD1	CR	pre-treatment	Melanoma
JMB-89	anti-CTLA4/anti-PD1	PR	pre-treatment	Melanoma
JMB-90	anti-CTLA4/anti-PD1	MR	pre-treatment	Melanoma
JMB-91	anti-CTLA4/anti-PD1	RELAPSE	progression	Melanoma
JMB-92	anti-CTLA4/anti-PD1	PR	pre-treatment	Melanoma
JMB-93	anti-PD1	PD	pre-treatment	Melanoma
JMB-94	anti-CTLA4/anti-PD1	CR	pre-treatment	Melanoma
JMB-95	anti-PD1	CR	pre-treatment	Melanoma
JMB-96	anti-PD1	MR	pre-treatment	Melanoma
JMB-97	anti-CTLA4/anti-PD1	PD	pre-treatment	Melanoma
JMB-11	anti-PD1	PR	pre-treatment	Lung cancer
JMB-12	anti-PD1	PD	pre-treatment	Lung cancer
JMB-14	anti-PD1	PD	pre-treatment	Lung cancer
JMB-24	anti-CTLA4/anti-PD1	PR	pre-treatment	Lung cancer
JMB-26	anti-PD1	PD	pre-treatment	Lung cancer
JMB-8	anti-PD1	PR	pre-treatment	Lung cancer
JMB-83	anti-PD1	RELAPSE	progression	Lung cancer
JMB-9	anti-PD1	SD	pre-treatment	Lung cancer
NIC12	-	-	-	Colorectal cancer
NIC13	-	-	-	Colorectal cancer
NIC15	-	-	-	Colorectal cancer
NIC16	-	-	-	Colorectal cancer
NIC17	-	-	-	Colorectal cancer
NIC19	-	-	-	Colorectal cancer
NIC4	-	-	-	Colorectal cancer
NIC5	-	-	-	Colorectal cancer
NIC6	-	-	-	Colorectal cancer
NIC7	-	-	-	Colorectal cancer

## Sheet: Image analysis results
Cancer type	Tumor ID	Marker	Positive cell counts	Total cell counts	Area in mm2	Positive cell density	Total cell density	Positive cell fraction
Melanoma	JMB-41	CD8	1415	223701	25.7881	54.8703	8674.59	0.00632541
Melanoma	JMB-41	CD4	1161	179621	29.7783	38.9881	6031.94	0.00646361
Melanoma	JMB-44	CD8	62227	1161456	241.114	258.082	4817.05	0.0535767
Melanoma	JMB-44	CD4	56617	831260	250.103	226.375	3323.68	0.0681099
Melanoma	JMB-4	FoxP3	26724	328769	66.9263	399.305	4912.4	0.081285
Melanoma	JMB-4	CD8	215882	1024297	215.08	1003.73	4762.4	0.210761
Melanoma	JMB-4	CD4	127866	534754	103.996	1229.53	5142.06	0.239112
Melanoma	JMB-2	FoxP3	2340	1233382	310.163	7.54441	3976.55	0.00189722
Melanoma	JMB-2	CD8	38970	1263641	342.467	113.792	3689.82	0.0308395
Melanoma	JMB-2	CD4	18270	1133764	312.343	58.4933	3629.86	0.0161145
Melanoma	JMB-17	CD8	351455	1185599	283.987	1237.57	4174.83	0.296437
Melanoma	JMB-17	CD4	149776	942844	277.612	539.516	3396.27	0.158856
Melanoma	JMB-22	CD8	6888	78022	16.5636	415.852	4710.45	0.0882828
Melanoma	JMB-22	CD4	2413	73331	19.0824	126.452	3842.87	0.0329056
Melanoma	JMB-3	FoxP3	1855	725525	100.67	18.4265	7206.93	0.00255677
Melanoma	JMB-3	CD8	55555	674003	139.26	398.931	4839.9	0.0824254
Melanoma	JMB-3	CD4	60255	664726	150.305	400.884	4422.51	0.0906464
Melanoma	JMB-23	FoxP3	489	57748	15.5751	31.3962	3707.71	0.00846783
Melanoma	JMB-23	CD8	1904	57498	17.1486	111.029	3352.92	0.0331142
Melanoma	JMB-23	CD4	1803	59937	21.0393	85.6968	2848.81	0.0300816
Melanoma	JMB-6	FoxP3	17260	642317	132.001	130.757	4866.02	0.0268715
Melanoma	JMB-6	CD8	136762	551390	122.157	1119.56	4513.77	0.248031
Melanoma	JMB-6	CD4	100536	447705	96.1303	1045.83	4657.27	0.224559
Melanoma	JMB-71	CD8	153765	1021495	175.238	877.464	5829.19	0.150529
Melanoma	JMB-71	CD4	62598	928410	171.86	364.239	5402.14	0.067425
Melanoma	JMB-79	CD8	102497	634942	133.926	765.323	4740.98	0.161427
Melanoma	JMB-79	CD4	88808	382946	73.289	1211.75	5225.15	0.231907
Melanoma	JMB-21	FoxP3	123	37811	8.44456	14.5656	4477.56	0.00325302
Melanoma	JMB-21	CD8	3668	40697	9.20149	398.631	4422.87	0.0901295
Melanoma	JMB-21	CD4	2592	39221	16.7599	154.655	2340.17	0.066087
Melanoma	JMB-7	FoxP3	11414	267349	49.695	229.681	5379.8	0.0426933
Melanoma	JMB-7	CD8	51938	388723	94.4185	550.083	4117.02	0.133612
Melanoma	JMB-7	CD4	9936	227492	132.242	75.1352	1720.28	0.0436763
Melanoma	JMB-72	CD8	46160	715914	331.226	139.361	2161.41	0.064477
Melanoma	JMB-72	CD4	36428	686420	320.036	113.825	2144.82	0.0530695
Melanoma	JMB-60	CD8	46415	1111505	266.751	174.001	4166.83	0.0417587
Melanoma	JMB-60	CD4	18079	1139752	262.725	68.8133	4338.19	0.0158622
Melanoma	JMB-86	CD8	309845	1298202	222.882	1390.18	5824.62	0.238672
Melanoma	JMB-86	CD4	556756	1382358	465.959	1194.86	2966.69	0.402758
Melanoma	JMB-69	CD8	188631	1039650	213.837	882.126	4861.88	0.181437
Melanoma	JMB-69	CD4	272880	1107923	228.355	1194.98	4851.76	0.246299
Melanoma	JMB-5	FoxP3	18271	450855	118.864	153.713	3793.02	0.0405252
Melanoma	JMB-5	CD4	73531	657747	118.035	622.959	5572.47	0.111792
Melanoma	JMB-80	CD8	23559	195258	141.519	166.472	1379.73	0.120656
Melanoma	JMB-80	CD4	24394	165412	148.722	164.025	1112.23	0.147474
Melanoma	JMB-73	CD8	188390	814466	164.435	1145.68	4953.12	0.231305
Melanoma	JMB-73	CD4	184451	676305	243.682	756.933	2775.36	0.272733
Melanoma	JMB-62	CD8	279407	1325299	291.138	959.707	4552.14	0.210826
Melanoma	JMB-62	CD4	108049	1519508	270.789	399.016	5611.41	0.0711079
Melanoma	JMB-81	CD8	123668	562451	247.31	500.052	2274.27	0.219873
Melanoma	JMB-81	CD4	24200	1120395	238.133	101.624	4704.92	0.0215995
Melanoma	JMB-82	CD8	27824	1143955	275.667	100.933	4149.77	0.0243226
Melanoma	JMB-82	CD4	64826	1054649	274.587	236.086	3840.86	0.0614669
Melanoma	JMB-61	CD8	197661	1731857	375.42	526.506	4613.12	0.114132
Melanoma	JMB-61	CD4	30054	1267418	364.365	82.4833	3478.43	0.0237128
Melanoma	JMB-64	CD8	177482	720445	132.463	1339.86	5438.86	0.246351
Melanoma	JMB-64	CD4	38760	675666	146.5	264.574	4612.06	0.0573656
Melanoma	JMB-63	CD8	41827	535694	142.191	294.16	3767.41	0.07808
Melanoma	JMB-63	CD4	16167	572873	113.164	142.863	5062.31	0.0282209
Melanoma	JMB-66	CD8	73476	739976	150.452	488.367	4918.34	0.0992951
Melanoma	JMB-66	CD4	15012	881805	152.167	98.6547	5794.98	0.0170242
Melanoma	JMB-77	CD8	3138	16794	21.1695	148.232	793.312	0.186852
Melanoma	JMB-77	CD4	2993	19504	10.3697	288.63	1880.87	0.153456
Melanoma	JMB-76	CD8	7227	73019	27.5355	262.461	2651.82	0.0989742
Melanoma	JMB-76	CD4	13496	91261	30.1317	447.9	3028.74	0.147884
Melanoma	JMB-1	FoxP3	12523	647773	98.0124	127.769	6609.09	0.0193324
Melanoma	JMB-1	CD8	163354	753707	104.499	1563.22	7212.6	0.216734
Melanoma	JMB-1	CD4	29874	675099	107.657	277.491	6270.81	0.0442513
Melanoma	JMB-84	CD8	3203	225466	26.5783	120.512	8483.1	0.0142061
Melanoma	JMB-84	CD4	805	145305	27.9339	28.818	5201.74	0.00554007
Melanoma	JMB-93	CD8	8929	91768	64.4722	138.494	1423.37	0.0972997
Melanoma	JMB-93	CD4	3486	73685	47.0742	74.0532	1565.29	0.0473095
Lung cancer	JMB-83	CD8	207262	1026252	275.891	751.245	3719.77	0.20196
Lung cancer	JMB-83	CD4	64322	875629	401.605	160.162	2180.32	0.0734581
Lung cancer	JMB-8	CD8	8376	547287	147.916	56.6266	3699.98	0.0153046
Lung cancer	JMB-8	CD4	18883	389183	141.317	133.621	2753.96	0.0485196
Lung cancer	JMB-12	CD8	15205	236487	101.371	149.993	2332.88	0.0642953
Lung cancer	JMB-12	CD4	53951	241720	54.9275	982.221	4400.71	0.223196
Lung cancer	JMB-11	CD8	15247	290687	82.0549	185.815	3542.59	0.0524516
Lung cancer	JMB-11	CD4	6785	279858	83.3714	81.3828	3356.76	0.0242444
Lung cancer	JMB-26	CD8	2478	115377	38.7017	64.0283	2981.19	0.0214774
Lung cancer	JMB-26	CD4	4459	81863	27.6412	161.317	2961.63	0.0544691
Lung cancer	JMB-24	CD8	167	31561	6.26201	26.6687	5040.07	0.00529134
Lung cancer	JMB-24	CD4	38	24606	8.959	4.24154	2746.51	0.00154434
Lung cancer	JMB-9	CD8	1629	659647	135.335	12.0368	4874.18	0.0024695
Lung cancer	JMB-9	CD4	6352	637144	129.319	49.1189	4926.92	0.00996949
Lung cancer	JMB-14	CD8	1256	333186	136.918	9.17336	2433.47	0.00376967
Lung cancer	JMB-14	CD4	1981	279039	160.466	12.3453	1738.92	0.00709937
Colorectal cancer	NIC12	FoxP3	126	22962	3.29868	38.1971	6960.96	0.00548733
Colorectal cancer	NIC12	CD4	490	18635	2.98706	164.041	6238.57	0.0262946
Colorectal cancer	NIC13	FoxP3	2209	34752	3.15269	700.672	11023	0.0635647
Colorectal cancer	NIC13	CD20	309	12057	3.07006	100.65	3927.29	0.0256283
Colorectal cancer	NIC13	CD4	1040	21966	3.01267	345.209	7291.22	0.0473459
Colorectal cancer	NIC15	FoxP3	883	27807	2.90747	303.7	9563.97	0.0317546
Colorectal cancer	NIC15	CD20	97	18006	3.02838	32.0303	5945.75	0.00538709
Colorectal cancer	NIC15	CD4	808	21322	2.9568	273.268	7211.17	0.0378951
Colorectal cancer	NIC16	FoxP3	471	24283	2.24977	209.355	10793.5	0.0193963
Colorectal cancer	NIC16	CD20	52	15434	2.39375	21.7233	6447.63	0.00336918
Colorectal cancer	NIC17	FoxP3	448	19354	3.16611	141.498	6112.86	0.0231477
Colorectal cancer	NIC17	CD20	340	17910	3.34042	101.784	5361.61	0.0189838
Colorectal cancer	NIC17	CD4	317	18455	3.03188	104.556	6086.98	0.0171769
Colorectal cancer	NIC19	FoxP3	128	20245	3.06276	41.7923	6610.04	0.00632255
Colorectal cancer	NIC19	CD20	99	16710	2.96634	33.3745	5633.21	0.0059246
Colorectal cancer	NIC19	CD4	737	16619	2.84263	259.267	5846.36	0.0443468
Colorectal cancer	NIC4	FoxP3	434	26989	3.24818	133.613	8308.95	0.0160806
Colorectal cancer	NIC4	CD20	45	12639	3.34486	13.4535	3778.63	0.00356041
Colorectal cancer	NIC4	CD4	447	18701	2.95273	151.385	6333.46	0.0239025
Colorectal cancer	NIC5	FoxP3	374	29498	2.94063	127.184	10031.2	0.0126788
Colorectal cancer	NIC5	CD20	180	14429	3.25398	55.3168	4434.26	0.0124749
Colorectal cancer	NIC5	CD4	336	14928	2.7996	120.017	5332.19	0.022508
Colorectal cancer	NIC6	CD20	24	14813	3.4578	6.94084	4283.94	0.0016202
Colorectal cancer	NIC6	CD4	582	11692	2.68074	217.105	4361.49	0.0497776
Colorectal cancer	NIC7	FoxP3	390	34593	3.18541	122.433	10859.8	0.011274
Colorectal cancer	NIC7	CD20	372	19116	3.36737	110.472	5676.83	0.0194601
Colorectal cancer	NIC7	CD4	425	16467	2.98314	142.467	5520.02	0.0258092
